# Supplementary material for: A High-Performance Coniform Helmholtz Resonator-Based Triboelectric Nanogenerator for Acoustic Energy Harvesting
Source: Nanomaterials (Basel). 2021 Dec 17;11(12):3431. doi: 10.3390/nano11123431 (PMC8705617; doi:10.3390/nano11123431)
Supplement: Supplementary file 1 [file nanomaterials-11-03431-s001.zip]

Archive with 4 entries (4 files):
- nanomaterials-1463090-supplementary.pdf
- nanomaterials-1463090-Video S1-Demonstration of the CHR-TENG powering a thermometer.mp4
- nanomaterials-1463090-Video S2-Demonstration of CHR-TENG powering  0.5W LEDs.mp4
- nanomaterials-1463090-Video S3-Demonstration of the CHR-TENG powering 464 LEDs.mp4
